# Supplementary material for: CRISPR/Cas9-Mediated Knockout of OsHSBP1 Confers Heat Tolerance to Bacthom 7 Elite Rice Cultivar
Source: BioTech (Basel). 2026 Feb 4;15(1):13. doi: 10.3390/biotech15010013 (PMC12922113; doi:10.3390/biotech15010013)
Supplement: Supplementary file 1 [file biotech-15-00013-s001.zip]

Archive with 1 entries (1 files):
- biotech-4079785-supplementary.pdf
